# Supplementary material for: AMYCNE: Confident copy number assessment using whole genome sequencing data
Source: PLoS One. 2018 Mar 26;13(3):e0189710. doi: 10.1371/journal.pone.0189710 (PMC5868770; doi:10.1371/journal.pone.0189710)
Supplement: S1 Dataset — Measurements of the AMY1 copy number, using ddPCR, AMYCNE, CNVnator, and Diploid copy number estimation of AMY1. (ZIP) [file pone.0189710.s003.zip]

Archive with 6 entries (6 files):
- AMY1.tab
- AMY1_ddPCR_measurements.csv
- AMYCNE_AMY1_measurements.tab
- Cnvnator_AMY1_estimation.tab
- DCNE_nagasakietal.tab
- region_z.tab
