# Supplementary material for: AMYCNE: Confident copy number assessment using whole genome sequencing data
Source: PLoS One. 2018 Mar 26;13(3):e0189710. doi: 10.1371/journal.pone.0189710 (PMC5868770; doi:10.1371/journal.pone.0189710)
Supplement: S1 Dataset — Measurements of the AMY1 copy number, using ddPCR, AMYCNE, CNVnator, and Diploid copy number estimation of AMY1. (ZIP) [file pone.0189710.s003.zip › AMY1.tab]

1	104198143	104207173	AMY1A
1	104230040	104238912	AMY1B
1	104292279	104301311	AMY1C
