# Supplementary material for: AMYCNE: Confident copy number assessment using whole genome sequencing data
Source: PLoS One. 2018 Mar 26;13(3):e0189710. doi: 10.1371/journal.pone.0189710 (PMC5868770; doi:10.1371/journal.pone.0189710)
Supplement: S1 Dataset — Measurements of the AMY1 copy number, using ddPCR, AMYCNE, CNVnator, and Diploid copy number estimation of AMY1. (ZIP) [file pone.0189710.s003.zip › AMY1_ddPCR_measurements.csv]

P2109_110	7
P2109_213	8
P2109_214	7
P2109_215	5
P2109_216	10
P2109_218	2
P2109_111	5
P2109_112	9
P2109_113	4
P2109_114	6
P2109_115	6
P2109_116	10
P2109_118	6
P2109_119	3
P2109_102	6
P2109_120	8
P2109_121	6
P2109_122	12
P2109_123	9
P2109_124	6
P2109_125	7
P2109_126	4
P2109_127	9
P2109_128	5
P2255_129	4
P2109_103	6
P2109_130	4
P2109_131	8
P2109_132	4
P2109_133	8
P2109_135	4
P2109_136	9
P2109_137	11
P2109_138	6
P2109_139	12
P2255_104	8
P2109_140	7
P2109_141	8
P2109_142	7
P2109_143	6
P2255_144	6
P2109_145	8
P2109_147	8
P2109_148	3
P2109_149	5
P2109_105	4
P2109_150	8
P2109_151	10
P2109_152	10
P2109_153	6
P2109_154	10
P2109_155	4
P2109_159	6
P2109_106	8
P2255_160	7
P2109_162	4
P2255_163	7
P2109_164	4
P2109_165	8
P2109_166	5
P2109_167	6
P2109_168	6
P2109_169	11
P2109_302	8
P2109_170	10
P2109_171	7
P2109_172	5
P2109_173	5
P2109_174	9
P2109_175	6
P2109_176	6
P2109_178	6
P2109_185	6
P2109_186	7
P2109_303	4
P2109_187	8
P2109_189	7
P2109_191	5
P2109_202	14
P2109_109	6
P2109_204	5
P2109_208	6
P2109_209	4
P2109_210	6
P2109_211	9
P2109_206	8
