# Supplementary material for: AMYCNE: Confident copy number assessment using whole genome sequencing data
Source: PLoS One. 2018 Mar 26;13(3):e0189710. doi: 10.1371/journal.pone.0189710 (PMC5868770; doi:10.1371/journal.pone.0189710)
Supplement: S1 Dataset — Measurements of the AMY1 copy number, using ddPCR, AMYCNE, CNVnator, and Diploid copy number estimation of AMY1. (ZIP) [file pone.0189710.s003.zip › AMYCNE_AMY1_measurements.tab]

sample	bins	used_bin_ratio	ref_coverage	CN_raw	95%CI	CN_rounded region_command	true_value	predicted
P2109_110	273	1.0	23.7964185051	6.97	(6.67,7.27)	7	sum(1:104198143-104207173|1:104230040-104238912|1:104292279-104301311)	7.0	7
P2109_213	273	1.0	22.3236442664	7.86	(7.59,8.12)	8	sum(1:104198143-104207173|1:104230040-104238912|1:104292279-104301311)	8.0	8
P2109_214	273	1.0	21.2269384681	6.93	(6.73,7.13)	7	sum(1:104198143-104207173|1:104230040-104238912|1:104292279-104301311)	7.0	7
P2109_215	273	1.0	23.3879972505	4.81	(4.66,4.96)	5	sum(1:104198143-104207173|1:104230040-104238912|1:104292279-104301311)	5.0	5
P2109_216	273	1.0	21.0163950438	11.85	(11.47,12.23)	12	sum(1:104198143-104207173|1:104230040-104238912|1:104292279-104301311)	10.0	12
P2109_218	273	1.0	21.7002863924	1.75	(1.65,1.84)	2	sum(1:104198143-104207173|1:104230040-104238912|1:104292279-104301311)	2.0	2
P2109_111	273	1.0	24.2682808901	5.39	(5.19,5.59)	5	sum(1:104198143-104207173|1:104230040-104238912|1:104292279-104301311)	5.0	5
P2109_112	273	1.0	23.534713035	9.11	(8.75,9.47)	9	sum(1:104198143-104207173|1:104230040-104238912|1:104292279-104301311)	9.0	9
P2109_113	273	1.0	23.2792454352	3.89	(3.67,4.1)	4	sum(1:104198143-104207173|1:104230040-104238912|1:104292279-104301311)	4.0	4
P2109_114	273	1.0	22.2860889547	6.13	(5.86,6.4)	6	sum(1:104198143-104207173|1:104230040-104238912|1:104292279-104301311)	6.0	6
P2109_115	273	1.0	22.2799089526	5.91	(5.64,6.18)	6	sum(1:104198143-104207173|1:104230040-104238912|1:104292279-104301311)	6.0	6
P2109_116	273	1.0	25.0421856503	9.95	(9.55,10.35)	10	sum(1:104198143-104207173|1:104230040-104238912|1:104292279-104301311)	10.0	10
P2109_118	273	1.0	25.2056891023	5.99	(5.76,6.22)	6	sum(1:104198143-104207173|1:104230040-104238912|1:104292279-104301311)	6.0	6
P2109_119	273	1.0	27.6824474483	8.25	(8.01,8.49)	8	sum(1:104198143-104207173|1:104230040-104238912|1:104292279-104301311)	3.0	8
P2109_102	273	1.0	19.9874239021	5.87	(5.61,6.12)	6	sum(1:104198143-104207173|1:104230040-104238912|1:104292279-104301311)	6.0	6
P2109_120	273	1.0	24.265414704	8.39	(8.15,8.63)	8	sum(1:104198143-104207173|1:104230040-104238912|1:104292279-104301311)	8.0	8
P2109_121	273	1.0	22.7407699226	6.06	(5.83,6.29)	6	sum(1:104198143-104207173|1:104230040-104238912|1:104292279-104301311)	6.0	6
P2109_122	273	1.0	21.7281178905	12.16	(11.83,12.48)	12	sum(1:104198143-104207173|1:104230040-104238912|1:104292279-104301311)	12.0	12
P2109_123	273	1.0	23.1976555856	8.9	(8.57,9.23)	9	sum(1:104198143-104207173|1:104230040-104238912|1:104292279-104301311)	9.0	9
P2109_124	273	1.0	23.706243915	6.24	(6.0,6.47)	6	sum(1:104198143-104207173|1:104230040-104238912|1:104292279-104301311)	6.0	6
P2109_125	273	1.0	23.1942985248	6.99	(6.79,7.2)	7	sum(1:104198143-104207173|1:104230040-104238912|1:104292279-104301311)	7.0	7
P2109_126	273	1.0	24.227718872	3.75	(3.6,3.9)	4	sum(1:104198143-104207173|1:104230040-104238912|1:104292279-104301311)	4.0	4
P2109_127	273	1.0	21.4181115176	8.91	(8.61,9.2)	9	sum(1:104198143-104207173|1:104230040-104238912|1:104292279-104301311)	9.0	9
P2109_128	273	1.0	21.9872218	5.02	(4.8,5.24)	5	sum(1:104198143-104207173|1:104230040-104238912|1:104292279-104301311)	5.0	5
P2255_129	273	1.0	27.8087175839	4.25	(4.08,4.42)	4	sum(1:104198143-104207173|1:104230040-104238912|1:104292279-104301311)	4.0	4
P2109_103	273	1.0	23.9727386249	6.08	(5.86,6.3)	6	sum(1:104198143-104207173|1:104230040-104238912|1:104292279-104301311)	6.0	6
P2109_130	273	1.0	26.1863376356	3.99	(3.82,4.16)	4	sum(1:104198143-104207173|1:104230040-104238912|1:104292279-104301311)	4.0	4
P2109_131	273	1.0	24.8014343166	8.11	(7.88,8.34)	8	sum(1:104198143-104207173|1:104230040-104238912|1:104292279-104301311)	8.0	8
P2109_132	273	1.0	22.5955884706	3.89	(3.71,4.08)	4	sum(1:104198143-104207173|1:104230040-104238912|1:104292279-104301311)	4.0	4
P2109_133	273	1.0	22.5679124403	7.75	(7.49,8.0)	8	sum(1:104198143-104207173|1:104230040-104238912|1:104292279-104301311)	8.0	8
P2109_135	273	1.0	19.9826588283	3.73	(3.58,3.89)	4	sum(1:104198143-104207173|1:104230040-104238912|1:104292279-104301311)	4.0	4
P2109_136	273	1.0	24.07820046	9.17	(8.81,9.53)	9	sum(1:104198143-104207173|1:104230040-104238912|1:104292279-104301311)	9.0	9
P2109_137	273	1.0	23.8497805562	11.16	(10.86,11.47)	11	sum(1:104198143-104207173|1:104230040-104238912|1:104292279-104301311)	11.0	11
P2109_138	273	1.0	24.8878576112	6.03	(5.84,6.21)	6	sum(1:104198143-104207173|1:104230040-104238912|1:104292279-104301311)	6.0	6
P2109_139	273	1.0	18.9428893377	12.38	(11.99,12.77)	12	sum(1:104198143-104207173|1:104230040-104238912|1:104292279-104301311)	12.0	12
P2255_104	273	1.0	20.9737986285	8.97	(8.7,9.24)	9	sum(1:104198143-104207173|1:104230040-104238912|1:104292279-104301311)	8.0	9
P2109_140	273	1.0	20.2935288701	6.83	(6.58,7.07)	7	sum(1:104198143-104207173|1:104230040-104238912|1:104292279-104301311)	7.0	7
P2109_141	273	1.0	29.9082346642	8.03	(7.82,8.24)	8	sum(1:104198143-104207173|1:104230040-104238912|1:104292279-104301311)	8.0	8
P2109_142	273	1.0	22.9080098447	6.97	(6.69,7.26)	7	sum(1:104198143-104207173|1:104230040-104238912|1:104292279-104301311)	7.0	7
P2109_143	273	1.0	21.2081831555	5.83	(5.62,6.03)	6	sum(1:104198143-104207173|1:104230040-104238912|1:104292279-104301311)	6.0	6
P2255_144	273	1.0	24.9424123302	6.54	(6.29,6.79)	7	sum(1:104198143-104207173|1:104230040-104238912|1:104292279-104301311)	6.0	7
P2109_145	273	1.0	25.5527040039	9.87	(9.59,10.16)	10	sum(1:104198143-104207173|1:104230040-104238912|1:104292279-104301311)	8.0	10
P2109_147	273	1.0	25.621868091	8.33	(8.07,8.6)	8	sum(1:104198143-104207173|1:104230040-104238912|1:104292279-104301311)	8.0	8
P2109_148	273	1.0	24.0720183174	2.87	(2.72,3.02)	3	sum(1:104198143-104207173|1:104230040-104238912|1:104292279-104301311)	3.0	3
P2109_149	273	1.0	22.9790154169	4.86	(4.68,5.05)	5	sum(1:104198143-104207173|1:104230040-104238912|1:104292279-104301311)	5.0	5
P2109_105	273	1.0	20.90391147	3.91	(3.72,4.1)	4	sum(1:104198143-104207173|1:104230040-104238912|1:104292279-104301311)	4.0	4
P2109_150	273	1.0	24.5187002695	8.09	(7.88,8.29)	8	sum(1:104198143-104207173|1:104230040-104238912|1:104292279-104301311)	8.0	8
P2109_151	273	1.0	22.1124537295	9.89	(9.49,10.28)	10	sum(1:104198143-104207173|1:104230040-104238912|1:104292279-104301311)	10.0	10
P2109_152	273	1.0	23.2241601068	10.2	(9.91,10.5)	10	sum(1:104198143-104207173|1:104230040-104238912|1:104292279-104301311)	10.0	10
P2109_153	273	1.0	27.1311279213	5.99	(5.82,6.15)	6	sum(1:104198143-104207173|1:104230040-104238912|1:104292279-104301311)	6.0	6
P2109_154	273	1.0	25.2120142689	10.23	(9.9,10.56)	10	sum(1:104198143-104207173|1:104230040-104238912|1:104292279-104301311)	10.0	10
P2109_155	273	1.0	24.0422687654	3.88	(3.73,4.03)	4	sum(1:104198143-104207173|1:104230040-104238912|1:104292279-104301311)	4.0	4
P2109_159	273	1.0	24.236625422	5.77	(5.6,5.94)	6	sum(1:104198143-104207173|1:104230040-104238912|1:104292279-104301311)	6.0	6
P2109_106	273	1.0	23.0453004784	7.78	(7.53,8.03)	8	sum(1:104198143-104207173|1:104230040-104238912|1:104292279-104301311)	8.0	8
P2255_160	273	1.0	22.1544598667	6.81	(6.57,7.06)	7	sum(1:104198143-104207173|1:104230040-104238912|1:104292279-104301311)	7.0	7
P2109_162	273	1.0	20.3301551129	3.83	(3.65,4.02)	4	sum(1:104198143-104207173|1:104230040-104238912|1:104292279-104301311)	4.0	4
P2255_163	273	1.0	21.8093126712	8.23	(7.95,8.52)	8	sum(1:104198143-104207173|1:104230040-104238912|1:104292279-104301311)	7.0	8
P2109_164	273	1.0	25.1657483227	3.82	(3.64,4.0)	4	sum(1:104198143-104207173|1:104230040-104238912|1:104292279-104301311)	4.0	4
P2109_165	273	1.0	24.3914095497	8.46	(8.18,8.73)	8	sum(1:104198143-104207173|1:104230040-104238912|1:104292279-104301311)	8.0	8
P2109_166	273	1.0	22.2011470268	5.19	(4.97,5.42)	5	sum(1:104198143-104207173|1:104230040-104238912|1:104292279-104301311)	5.0	5
P2109_167	273	1.0	26.7697736106	6.04	(5.84,6.25)	6	sum(1:104198143-104207173|1:104230040-104238912|1:104292279-104301311)	6.0	6
P2109_168	273	1.0	22.4236140833	5.91	(5.72,6.11)	6	sum(1:104198143-104207173|1:104230040-104238912|1:104292279-104301311)	6.0	6
P2109_169	273	1.0	26.4647463292	11.66	(11.25,12.08)	12	sum(1:104198143-104207173|1:104230040-104238912|1:104292279-104301311)	11.0	12
P2109_302	273	1.0	20.2548800484	8.21	(7.97,8.45)	8	sum(1:104198143-104207173|1:104230040-104238912|1:104292279-104301311)	8.0	8
P2109_170	273	1.0	23.2102141594	12.46	(11.99,12.93)	12	sum(1:104198143-104207173|1:104230040-104238912|1:104292279-104301311)	10.0	12
P2109_171	273	1.0	20.8004388299	7.05	(6.83,7.28)	7	sum(1:104198143-104207173|1:104230040-104238912|1:104292279-104301311)	7.0	7
P2109_172	273	1.0	23.4732445502	4.92	(4.71,5.12)	5	sum(1:104198143-104207173|1:104230040-104238912|1:104292279-104301311)	5.0	5
P2109_173	273	1.0	23.0296271964	4.65	(4.46,4.84)	5	sum(1:104198143-104207173|1:104230040-104238912|1:104292279-104301311)	5.0	5
P2109_174	273	1.0	22.96716615	9.33	(9.06,9.6)	9	sum(1:104198143-104207173|1:104230040-104238912|1:104292279-104301311)	9.0	9
P2109_175	273	1.0	18.1983158495	5.99	(5.79,6.18)	6	sum(1:104198143-104207173|1:104230040-104238912|1:104292279-104301311)	6.0	6
P2109_176	273	1.0	26.3650920727	6.01	(5.79,6.23)	6	sum(1:104198143-104207173|1:104230040-104238912|1:104292279-104301311)	6.0	6
P2109_178	273	1.0	27.3622427786	5.7	(5.5,5.89)	6	sum(1:104198143-104207173|1:104230040-104238912|1:104292279-104301311)	6.0	6
P2109_185	273	1.0	21.1070117134	5.95	(5.75,6.16)	6	sum(1:104198143-104207173|1:104230040-104238912|1:104292279-104301311)	6.0	6
P2109_186	273	1.0	23.9811469096	7.8	(7.57,8.03)	8	sum(1:104198143-104207173|1:104230040-104238912|1:104292279-104301311)	7.0	8
P2109_303	273	1.0	21.2117952147	3.74	(3.55,3.92)	4	sum(1:104198143-104207173|1:104230040-104238912|1:104292279-104301311)	4.0	4
P2109_187	273	1.0	22.5504480272	7.9	(7.65,8.14)	8	sum(1:104198143-104207173|1:104230040-104238912|1:104292279-104301311)	8.0	8
P2109_189	273	1.0	22.6340754942	3.74	(3.59,3.9)	4	sum(1:104198143-104207173|1:104230040-104238912|1:104292279-104301311)	7.0	4
P2109_191	273	1.0	21.8594935463	4.83	(4.68,4.98)	5	sum(1:104198143-104207173|1:104230040-104238912|1:104292279-104301311)	5.0	5
P2109_202	273	1.0	20.7341913086	14.23	(13.85,14.61)	14	sum(1:104198143-104207173|1:104230040-104238912|1:104292279-104301311)	14.0	14
P2109_109	273	1.0	21.5004488635	5.94	(5.69,6.19)	6	sum(1:104198143-104207173|1:104230040-104238912|1:104292279-104301311)	6.0	6
P2109_204	273	1.0	21.1740808354	5.98	(5.8,6.16)	6	sum(1:104198143-104207173|1:104230040-104238912|1:104292279-104301311)	5.0	6
P2109_208	273	1.0	20.5156112337	5.88	(5.66,6.09)	6	sum(1:104198143-104207173|1:104230040-104238912|1:104292279-104301311)	6.0	6
P2109_209	273	1.0	19.3902501465	3.83	(3.66,4.0)	4	sum(1:104198143-104207173|1:104230040-104238912|1:104292279-104301311)	4.0	4
P2109_210	273	1.0	23.1252515352	6.11	(5.85,6.38)	6	sum(1:104198143-104207173|1:104230040-104238912|1:104292279-104301311)	6.0	6
P2109_211	273	1.0	22.3116032761	3.94	(3.73,4.15)	4	sum(1:104198143-104207173|1:104230040-104238912|1:104292279-104301311)	9.0	4
P2109_206	273	1.0	24.8133949642	7.93	(7.69,8.17)	8	sum(1:104198143-104207173|1:104230040-104238912|1:104292279-104301311)	8.0	8
average error:0.29 standard deviation: 0.9
Number o false prediction:12
hits:74
