# Supplementary material for: AMYCNE: Confident copy number assessment using whole genome sequencing data
Source: PLoS One. 2018 Mar 26;13(3):e0189710. doi: 10.1371/journal.pone.0189710 (PMC5868770; doi:10.1371/journal.pone.0189710)
Supplement: S1 Dataset — Measurements of the AMY1 copy number, using ddPCR, AMYCNE, CNVnator, and Diploid copy number estimation of AMY1. (ZIP) [file pone.0189710.s003.zip › Cnvnator_AMY1_estimation.tab]

sample	predicted_CN	AMY1A_rd	AMY1B_rd	AMY1C_rd	true_value	predicted
P2109_110 6 1 1 1	7.0	6
P2109_213 8 1.22256675673 1.35684 1.35684	8.0	8
P2109_214 6 1 1 1	7.0	6
P2109_215 6 1 1 1	5.0	6
P2109_216 11 1.89053 1.89053 1.89053	10.0	11
P2109_218 3 0.447614 0.447614 0.447614	2.0	3
P2109_111 6 1 1 1	5.0	6
P2109_112 9 1.65349 1.53809 1.53809	9.0	9
P2109_113 5 1 0.67843 1	4.0	5
P2109_114 6 1 1 1	6.0	6
P2109_115 6 1 1 1	6.0	6
P2109_116 10 1.63721 1.63721 1.63721	10.0	10
P2109_118 6 1 1 1	6.0	6
P2109_119 8 1.41205 1.41205 1.41205	3.0	8
P2109_102 6 1 1 1	6.0	6
P2109_120 9 1.4224 1.4224 1.4224	8.0	9
P2109_121 6 1 1 1	6.0	6
P2109_122 12 1.99113 1.99113 1.99113	12.0	12
P2109_123 8 1.68331 1.43577 1	9.0	8
P2109_124 6 1 1 1	6.0	6
P2109_125 6 1 1 1	7.0	6
P2109_126 6 1 1 1	4.0	6
P2109_127 10 1.60137 1.60137 1.60137	9.0	10
P2109_128 6 1 1 1	5.0	6
P2255_129 6 1 0.950078382509 1	4.0	6
P2109_103 6 1 1 1	6.0	6
P2109_130 5 1 1 0.718847	4.0	5
P2109_131 8 1.38603 1.38603 1.39498	8.0	8
P2109_132 6 1 1 1	4.0	6
P2109_133 8 1.3491 1.3491 1.3491	8.0	8
P2109_135 6 1 1 1	4.0	6
P2109_136 9 1.75613 1.51928 1	9.0	9
P2109_137 11 1.84146 1.84146 1.84146	11.0	11
P2109_138 6 1 1 1	6.0	6
P2109_139 12 2.08868 2.00755 2.00755	12.0	12
P2255_104 9 1.56067 1.52927 1.52927	8.0	9
P2109_140 6 1 1 1	7.0	6
P2109_141 8 1.37982 1.37982 1.35132	8.0	8
P2109_142 7 1 1 1.2913	7.0	7
P2109_143 6 1 1 1	6.0	6
P2255_144 6 1 1 1	6.0	6
P2109_145 10 1.64662 1.73508 1.73508	8.0	10
P2109_147 8 1.39511 1.39511 1	8.0	8
P2109_148 3 0.515856 0.515856 0.515856	3.0	3
P2109_149 6 1 1 1	5.0	6
P2109_105 4 0.69558 0.69558 0.69558	4.0	4
P2109_150 8 1.42114 1.36499 1.36499	8.0	8
P2109_151 10 1.68086 1.68086 1.68086	10.0	10
P2109_152 10 1.69964 1.69964 1.69964	10.0	10
P2109_153 6 1 1 1	6.0	6
P2109_154 10 1.76479 1.70676 1.70676	10.0	10
P2109_155 4 0.71326 0.71326 0.71326	4.0	4
P2109_159 6 1 1 1	6.0	6
P2109_106 8 1.35343 1.35343 1.35343	8.0	8
P2255_160 7 1.35516 1 1	7.0	7
P2109_162 4 0.701771 0.701771 0.74508733433	4.0	4
P2255_163 9 1.46369 1.46369 1.46369	7.0	9
P2109_164 3 0.580394 0.580394 0.580394	4.0	3
P2109_165 9 1.4536 1.4536 1.44899	8.0	9
P2109_166 6 1 1 1	5.0	6
P2109_167 6 1 1 1	6.0	6
P2109_168 6 1 1 1	6.0	6
P2109_169 12 1.95227 1.95227 1.95227	11.0	12
P2109_302 8 1.39038 1.39038 1.39038	8.0	8
P2109_170 13 2.48677 2.11578 2.11578	10.0	13
P2109_171 7 1.27611756727 1 1	7.0	7
P2109_172 6 1 1 1	5.0	6
P2109_173 6 1 1 1	5.0	6
P2109_174 10 1.60837 1.60837 1.67882	9.0	10
P2109_175 6 1 1 1	6.0	6
P2109_176 6 1 1 1	6.0	6
P2109_178 6 1 1 1	6.0	6
P2109_185 6 1 1 1	6.0	6
P2109_186 8 1.31857 1.31857 1.31857	7.0	8
P2109_303 4 0.722456 0.722456 0.722456	4.0	4
P2109_187 8 1.35644 1.35644 1.37989	8.0	8
P2109_189 4 0.705365 0.705365 0.705365	7.0	4
P2109_191 6 1 1 1	5.0	6
P2109_202 14 2.39039 2.28797 2.28797	14.0	14
P2109_109 6 1 1 1	6.0	6
P2109_204 6 1 1 1	5.0	6
P2109_208 6 1 1 1	6.0	6
P2109_209 4 0.721576 0.721576 0.721576	4.0	4
P2109_210 6 1 1 1	6.0	6
P2109_211 5 0.700495 0.700495 1	9.0	5
P2109_206 8 1.39587 1.39587 1.39587	8.0	8
average error:0.62 standard deviation: 0.94
Number o false prediction:36
hits:50
