# Supplementary material for: AMYCNE: Confident copy number assessment using whole genome sequencing data
Source: PLoS One. 2018 Mar 26;13(3):e0189710. doi: 10.1371/journal.pone.0189710 (PMC5868770; doi:10.1371/journal.pone.0189710)
Supplement: S1 Dataset — Measurements of the AMY1 copy number, using ddPCR, AMYCNE, CNVnator, and Diploid copy number estimation of AMY1. (ZIP) [file pone.0189710.s003.zip › DCNE_nagasakietal.tab]

#sample		regional_GC	regional_coverage	ref_coverage	CN	sample	true_value	predicted
P2109_110	-1	82.9	11.73977	7	7.0	7
P2109_213	-1	87.7	10.93336	8	8.0	8
P2109_214	-1	73.5	10.31946	7	7.0	7
P2109_215	-1	56.3	11.4705	5	5.0	5
P2109_216	-1	124.3	9.15991	14	10.0	14
P2109_218	-1	18.9	10.75402	2	2.0	2
P2109_111	-1	65.3	11.69243	6	5.0	6
P2109_112	-1	107.1	11.84632	9	9.0	9
P2109_113	-1	45.3	11.79122	4	4.0	4
P2109_114	-1	68.3	11.05244	6	6.0	6
P2109_115	-1	65.8	11.22916	6	6.0	6
P2109_116	-1	124.3	12.48627	10	10.0	10
P2109_118	-1	75.4	12.24362	6	6.0	6
P2109_119	-1	114.0	13.95179	8	3.0	8
P2109_102	-1	58.5	9.47641	6	6.0	6
P2109_120	-1	101.7	11.21069	9	8.0	9
P2109_121	-1	68.9	11.23309	6	6.0	6
P2109_122	-1	131.9	11.05878	12	12.0	12
P2109_123	-1	103.1	11.1253	9	9.0	9
P2109_124	-1	73.9	11.57577	6	6.0	6
P2109_125	-1	81.1	11.5128	7	7.0	7
P2109_126	-1	45.4	11.83971	4	4.0	4
P2109_127	-1	95.3	10.34039	9	9.0	9
P2109_128	-1	55.1	11.0992	5	5.0	5
P2255_129	-1	59.0	12.49227	5	4.0	5
P2109_103	-1	72.8	11.78241	6	6.0	6
P2109_130	-1	52.2	13.14094	4	4.0	4
P2109_131	-1	100.4	12.22315	8	8.0	8
P2109_132	-1	43.9	11.07775	4	4.0	4
P2109_133	-1	87.4	11.17559	8	8.0	8
P2109_135	-1	37.2	9.48266	4	4.0	4
P2109_136	-1	110.3	11.28448	10	9.0	10
P2109_137	-1	132.9	11.24795	12	11.0	12
P2109_138	-1	74.9	11.54891	6	6.0	6
P2109_139	-1	117.2	9.45043	12	12.0	12
P2255_104	-1	93.9	9.71353	10	8.0	10
P2109_140	-1	69.3	9.90215	7	7.0	7
P2109_141	-1	120.1	14.38413	8	8.0	8
P2109_142	-1	79.8	10.86869	7	7.0	7
P2109_143	-1	61.7	10.6481	6	6.0	6
P2255_144	-1	81.6	11.82868	7	6.0	7
P2109_145	-1	125.6	10.27407	12	8.0	12
P2109_147	-1	106.5	11.11887	10	8.0	10
P2109_148	-1	34.5	11.70779	3	3.0	3
P2109_149	-1	55.8	11.55808	5	5.0	5
P2109_105	-1	40.9	10.37612	4	4.0	4
P2109_150	-1	99.1	11.84741	8	8.0	8
P2109_151	-1	109.2	10.919	10	10.0	10
P2109_152	-1	118.3	9.76541	12	10.0	12
P2109_153	-1	81.2	12.989	6	6.0	6
P2109_154	-1	128.8	12.65802	10	10.0	10
P2109_155	-1	46.7	12.2606	4	4.0	4
P2109_159	-1	69.9	11.20719	6	6.0	6
P2109_106	-1	89.6	11.4697	8	8.0	8
P2255_160	-1	75.5	10.32931	7	7.0	7
P2109_162	-1	38.9	10.06475	4	4.0	4
P2255_163	-1	89.7	9.61871	9	7.0	9
P2109_164	-1	48.1	11.98153	4	4.0	4
P2109_165	-1	103.1	11.73152	9	8.0	9
P2109_166	-1	57.6	9.73306	6	5.0	6
P2109_167	-1	80.8	13.17165	6	6.0	6
P2109_168	-1	66.2	10.98974	6	6.0	6
P2109_169	-1	154.0	13.08699	12	11.0	12
P2109_302	-1	83.1	10.03071	8	8.0	8
P2109_170	-1	144.0	9.04125	16	10.0	16
P2109_171	-1	73.2	10.22971	7	7.0	7
P2109_172	-1	57.6	11.88993	5	5.0	5
P2109_173	-1	53.5	11.50673	5	5.0	5
P2109_174	-1	107.0	11.25515	10	9.0	10
P2109_175	-1	54.5	8.72692	6	6.0	6
P2109_176	-1	79.1	13.39551	6	6.0	6
P2109_178	-1	77.9	13.12225	6	6.0	6
P2109_185	-1	62.8	10.11269	6	6.0	6
P2109_186	-1	93.4	11.38121	8	7.0	8
P2109_303	-1	39.6	10.77566	4	4.0	4
P2109_187	-1	88.9	11.129	8	8.0	8
P2109_189	-1	42.3	11.09351	4	7.0	4
P2109_191	-1	52.7	10.61592	5	5.0	5
P2109_202	-1	147.4	10.17326	14	14.0	14
P2109_109	-1	63.9	10.07241	6	6.0	6
P2109_204	-1	63.2	10.43872	6	5.0	6
P2109_208	-1	60.2	10.09888	6	6.0	6
P2109_209	-1	37.1	9.47189	4	4.0	4
P2109_210	-1	70.5	11.73551	6	6.0	6
P2109_211	-1	43.9	10.95623	4	9.0	4
P2109_206	-1	98.2	11.81403	8	8.0	8
average error:0.55 standard deviation: 1.23
Number o false prediction:22
hits:64
