# Supplementary material for: AMYCNE: Confident copy number assessment using whole genome sequencing data
Source: PLoS One. 2018 Mar 26;13(3):e0189710. doi: 10.1371/journal.pone.0189710 (PMC5868770; doi:10.1371/journal.pone.0189710)
Supplement: S2 Dataset — Measurements of the copy number of FCGR3A and FCGR3B, using AMYCNE and CNVnator. (ZIP) [file pone.0189710.s004.zip]

Archive with 5 entries (4 files):
- AMYCNE_results.txt
- __MACOSX/
- __MACOSX/._AMYCNE_results.txt
- CNVnator_results.tab
- __MACOSX/._CNVnator_results.tab
