# Supplementary material for: AMYCNE: Confident copy number assessment using whole genome sequencing data
Source: PLoS One. 2018 Mar 26;13(3):e0189710. doi: 10.1371/journal.pone.0189710 (PMC5868770; doi:10.1371/journal.pone.0189710)
Supplement: S2 Dataset — Measurements of the copy number of FCGR3A and FCGR3B, using AMYCNE and CNVnator. (ZIP) [file pone.0189710.s004.zip › AMYCNE_results.txt]

#Sample FCGR3A_pred FCGR3B_pred A_true B_true diff_A diff_B correctly_genotyped
NA11992 2 2 2 2 0 0 1
NA18570 2 2 2 3 0 1 0
NA18861 2 1 2 2 0 1 0
NA18603 4 4 3 4 1 0 0
NA19239 2 2 2 2 0 0 1
NA18999 3 3 2 3 1 0 0
NA19238 2 2 2 2 0 0 1
NA18944 2 2 2 2 0 0 1
NA18987 3 2 4 3 1 1 0
NA19143 2 2 2 2 0 0 1
NA19206 2 2 2 2 0 0 1
NA18959 2 2 2 2 0 0 1
NA18960 3 3 2 3 1 0 0
NA12044 2 2 2 2 0 0 1
NA12872 2 2 2 2 0 0 1
NA11830 2 2 2 2 0 0 1
NA12716 2 2 2 2 0 0 1
NA12144 2 2 2 2 0 0 1
NA18522 2 2 2 2 0 0 1
NA18517 2 2 1 2 1 0 0
NA18940 2 2 2 1 0 1 0
NA18605 3 2 2 3 1 1 0
NA18978 2 2 2 2 0 0 1
NA19207 2 2 2 2 0 0 1
NA18968 2 2 2 2 0 0 1
NA12750 2 2 1 3 1 1 0
NA12763 2 2 2 2 0 0 1
NA12814 2 2 2 2 0 0 1
NA18571 3 3 2 3 1 0 0
NA18870 2 2 3 3 1 1 0
NA19003 2 2 2 3 0 1 0
NA19152 2 2 2 2 0 0 1
NA19204 2 2 2 2 0 0 1
NA12761 2 2 2 3 0 1 0
NA12815 2 2 2 2 0 0 1
NA18562 2 2 2 2 0 0 1
NA18561 2 2 2 2 0 0 1
NA18502 2 2 2 2 0 0 1
NA07056 2 2 3 2 1 0 0
NA18612 3 3 2 3 1 0 0
NA18633 3 3 2 3 1 0 0
NA18943 2 2 2 2 0 0 1
NA18997 2 2 2 1 0 1 0
NA19137 2 2 2 2 0 0 1
NA19141 2 2 2 2 0 0 1
NA19102 2 1 2 1 0 0 1
NA18961 2 2 2 2 0 0 1
NA18974 3 3 2 3 1 0 0
NA18972 2 2 2 2 0 0 1
NA12717 2 1 3 1 1 0 0
NA12813 3 2 2 2 1 0 0
NA12873 2 2 2 2 0 0 1
NA11881 2 2 2 2 0 0 1
NA12003 2 2 1 2 1 0 0
NA18507 2 2 2 2 0 0 1
NA06994 2 2 1 2 1 0 0
NA10851 3 3 2 3 1 0 0
NA18871 2 2 2 2 0 0 1
NA18611 2 2 2 2 0 0 1
NA18577 2 2 3 2 1 0 0
NA18623 2 2 2 2 0 0 1
NA19240 2 2 2 2 0 0 1
NA18945 2 2 2 2 0 0 1
NA18992 2 2 2 2 0 0 1
NA18990 2 2 2 2 0 0 1
NA11840 2 2 2 2 0 0 1
NA18516 2 2 2 2 0 0 1
NA11829 2 2 2 2 0 0 1
NA18593 2 2 2 2 0 0 1
NA19171 2 2 2 2 0 0 1
NA18949 2 1 2 1 0 0 1
NA18976 2 2 3 3 1 1 0
NA19099 2 2 2 2 0 0 1
NA19116 2 2 2 2 0 0 1
NA18973 2 2 2 2 0 0 1
NA12874 3 2 2 2 1 0 0
NA11995 2 2 2 2 0 0 1
NA18550 2 2 2 2 0 0 1
NA18526 3 3 2 3 1 0 0
NA18608 2 2 2 2 0 0 1
NA19172 2 2 2 2 0 0 1
NA18952 3 3 2 3 1 0 0
NA18981 2 2 3 3 1 1 0
NA19098 2 2 2 2 0 0 1
NA11832 2 2 2 2 0 0 1
NA12156 2 2 2 2 0 0 1
NA18558 3 2 3 2 0 0 1
NA18552 2 2 2 3 0 1 0
NA07048 2 2 3 3 1 1 0
NA18621 2 2 2 3 0 1 0
NA18582 2 1 2 1 0 0 1
NA18637 2 1 2 2 0 1 0
NA18853 2 1 3 2 1 1 0
NA19005 2 2 2 2 0 0 1
NA18995 2 1 2 1 0 0 1
NA18975 2 2 3 3 1 1 0
NA19093 2 2 2 2 0 0 1
NA18966 2 2 2 2 0 0 1
NA18504 2 1 3 1 1 0 0
NA10847 2 2 2 2 0 0 1
NA18856 2 2 2 2 0 0 1
NA18592 2 3 3 3 1 0 0
NA18635 2 2 2 2 0 0 1
NA18636 2 2 3 2 1 0 0
NA18622 2 2 2 2 0 0 1
NA19223 2 2 2 2 0 0 1
NA19000 2 2 2 2 0 0 1
NA18948 2 2 2 2 0 0 1
NA19007 2 2 2 2 0 0 1
NA19153 2 2 2 2 0 0 1
NA19200 2 2 2 2 0 0 1
NA18970 2 1 2 1 0 0 1
NA12006 2 2 2 2 0 0 1
NA12812 2 2 3 2 1 0 0
NA11994 3 2 3 2 0 0 1
NA18951 2 2 2 2 0 0 1
NA18991 2 2 2 2 0 0 1
NA19159 2 2 2 2 0 0 1
NA18980 2 2 2 2 0 0 1
NA18969 2 2 2 2 0 0 1
NA12762 2 1 2 1 0 0 1
NA12005 2 1 2 1 0 0 1
NA11831 2 2 2 2 0 0 1
NA18572 2 2 2 2 0 0 1
NA18547 2 1 3 2 1 1 0
NA18532 2 2 2 2 0 0 1
NA18609 2 2 2 2 0 0 1
NA18573 1 1 2 1 1 0 0
NA18632 2 2 2 2 0 0 1
NA18956 3 3 2 3 1 0 0
NA19222 2 2 2 2 0 0 1
NA18964 2 2 2 2 0 0 1
NA18971 2 2 3 3 1 1 0
NA12878 2 2 2 2 0 0 1
NA18545 3 3 3 2 0 1 0
NA18555 3 4 2 4 1 0 0
NA07000 2 2 2 2 0 0 1
NA18942 2 2 2 2 0 0 1
NA18579 3 3 2 3 1 0 0
NA19119 2 2 3 3 1 1 0
NA19012 2 2 2 2 0 0 1
NA12751 2 2 2 2 0 0 1
NA12043 2 2 2 2 0 0 1
NA12004 2 2 3 2 1 0 0
NA18542 2 2 2 2 0 0 1
NA18858 2 1 2 1 0 0 1
NA18998 3 2 4 3 1 1 0
NA19209 2 1 2 1 0 0 1
NA19201 2 2 2 2 0 0 1
NA18967 3 3 2 3 1 0 0
NA19160 2 2 2 2 0 0 1
NA06985 2 2 3 2 1 0 0
NA12760 2 2 1 2 1 0 0
NA18501 2 2 2 2 0 0 1
NA18566 2 2 2 2 0 0 1
NA18564 1 1 1 1 0 0 1
NA18537 2 2 3 3 1 1 0
NA18620 2 2 2 2 0 0 1
NA18912 1 1 2 1 1 0 0
NA18953 2 2 2 2 0 0 1
NA19144 2 2 2 2 0 0 1
NA19131 3 3 2 3 1 0 0
NA19210 1 0 2 1 1 1 0
NA18965 2 2 2 2 0 0 1
#correct hits A:117
#correct hits B:139
#correctly genotyped:107
#samples :164
#MAE A:0.286585365854
#MAE B:0.15243902439
#SDMAE A:0.452166113206
#SDMAE B:0.35944591837
