# Supplementary material for: AMYCNE: Confident copy number assessment using whole genome sequencing data
Source: PLoS One. 2018 Mar 26;13(3):e0189710. doi: 10.1371/journal.pone.0189710 (PMC5868770; doi:10.1371/journal.pone.0189710)
Supplement: S2 Dataset — Measurements of the copy number of FCGR3A and FCGR3B, using AMYCNE and CNVnator. (ZIP) [file pone.0189710.s004.zip › CNVnator_results.tab]

#Sample FCGR3A_pred FCGR3B_pred A_true B_true diff_A diff_B correctly_genotyped
NA06985 2 2 3 2 1 0 0
NA06994 1 2 1 2 0 0 1
NA07000 3 2 2 2 1 0 0
NA07048 2 2 3 3 1 1 0
NA07056 3 2 3 2 0 0 1
NA10847 2 2 2 2 0 0 1
NA10851 2 3 2 3 0 0 1
NA11829 2 2 2 2 0 0 1
NA11830 2 2 2 2 0 0 1
NA11831 2 2 2 2 0 0 1
NA11832 3 2 2 2 1 0 0
NA11840 3 2 2 2 1 0 0
NA11881 2 2 2 2 0 0 1
NA11992 2 2 2 2 0 0 1
NA11994 3 2 3 2 0 0 1
NA11995 3 2 2 2 1 0 0
NA12003 3 2 1 2 2 0 0
NA12004 2 2 3 2 1 0 0
NA12005 2 1 2 1 0 0 1
NA12006 2 2 2 2 0 0 1
NA12043 2 2 2 2 0 0 1
NA12044 2 2 2 2 0 0 1
NA12144 2 2 2 2 0 0 1
NA12156 2 2 2 2 0 0 1
NA12716 3 2 2 2 1 0 0
NA12717 3 1 3 1 0 0 1
NA12750 2 2 1 3 1 1 0
NA12751 2 2 2 2 0 0 1
NA12760 3 2 1 2 2 0 0
NA12761 3 2 2 3 1 1 0
NA12762 2 1 2 1 0 0 1
NA12763 2 2 2 2 0 0 1
NA12812 3 2 3 2 0 0 1
NA12813 4 2 2 2 2 0 0
NA12814 2 2 2 2 0 0 1
NA12815 3 2 2 2 1 0 0
NA12872 3 2 2 2 1 0 0
NA12873 3 2 2 2 1 0 0
NA12874 3 2 2 2 1 0 0
NA12878 2 2 2 2 0 0 1
NA18501 3 2 2 2 1 0 0
NA18502 2 2 2 2 0 0 1
NA18504 2 1 3 1 1 0 0
NA18507 3 2 2 2 1 0 0
NA18516 3 2 2 2 1 0 0
NA18517 1 2 1 2 0 0 1
NA18522 3 2 2 2 1 0 0
NA18526 3 3 2 3 1 0 0
NA18532 2 2 2 2 0 0 1
NA18537 2 2 3 3 1 1 0
NA18542 3 2 2 2 1 0 0
NA18545 3 3 3 2 0 1 0
NA18547 3 1 3 2 0 1 0
NA18550 2 2 2 2 0 0 1
NA18552 3 2 2 3 1 1 0
NA18555 3 4 2 4 1 0 0
NA18558 4 2 3 2 1 0 0
NA18561 3 2 2 2 1 0 0
NA18562 3 2 2 2 1 0 0
NA18564 1 1 1 1 0 0 1
NA18566 2 2 2 2 0 0 1
NA18570 3 2 2 3 1 1 0
NA18571 3 3 2 3 1 0 0
NA18572 3 2 2 2 1 0 0
NA18573 2 1 2 1 0 0 1
NA18577 3 2 3 2 0 0 1
NA18579 3 3 2 3 1 0 0
NA18582 3 1 2 1 1 0 0
NA18592 2 3 3 3 1 0 0
NA18593 2 2 2 2 0 0 1
NA18603 4 4 3 4 1 0 0
NA18605 3 2 2 3 1 1 0
NA18608 3 2 2 2 1 0 0
NA18609 3 2 2 2 1 0 0
NA18611 3 2 2 2 1 0 0
NA18612 3 3 2 3 1 0 0
NA18620 3 2 2 2 1 0 0
NA18621 3 2 2 3 1 1 0
NA18622 2 2 2 2 0 0 1
NA18623 3 2 2 2 1 0 0
NA18632 3 2 2 2 1 0 0
NA18633 3 3 2 3 1 0 0
NA18635 2 2 2 2 0 0 1
NA18636 3 2 3 2 0 0 1
NA18637 2 1 2 2 0 1 0
NA18853 2 1 3 2 1 1 0
NA18856 2 2 2 2 0 0 1
NA18858 2 1 2 1 0 0 1
NA18861 2 1 2 2 0 1 0
NA18870 2 2 3 3 1 1 0
NA18871 2 2 2 2 0 0 1
NA18912 2 1 2 1 0 0 1
NA18940 2 2 2 1 0 1 0
NA18942 2 2 2 2 0 0 1
NA18943 2 2 2 2 0 0 1
NA18944 3 2 2 2 1 0 0
NA18945 2 2 2 2 0 0 1
NA18948 2 2 2 2 0 0 1
NA18949 2 1 2 1 0 0 1
NA18951 3 2 2 2 1 0 0
NA18952 3 3 2 3 1 0 0
NA18953 2 2 2 2 0 0 1
NA18956 3 3 2 3 1 0 0
NA18959 2 2 2 2 0 0 1
NA18960 3 3 2 3 1 0 0
NA18961 2 2 2 2 0 0 1
NA18964 2 2 2 2 0 0 1
NA18965 3 2 2 2 1 0 0
NA18966 3 2 2 2 1 0 0
NA18967 3 3 2 3 1 0 0
NA18968 3 2 2 2 1 0 0
NA18969 2 2 2 2 0 0 1
NA18970 2 1 2 1 0 0 1
NA18971 2 2 3 3 1 1 0
NA18972 3 2 2 2 1 0 0
NA18973 3 2 2 2 1 0 0
NA18974 3 3 2 3 1 0 0
NA18975 3 2 3 3 0 1 0
NA18976 3 2 3 3 0 1 0
NA18978 2 2 2 2 0 0 1
NA18980 2 2 2 2 0 0 1
NA18981 2 2 3 3 1 1 0
NA18987 4 2 4 3 0 1 0
NA18990 3 2 2 2 1 0 0
NA18991 2 2 2 2 0 0 1
NA18992 2 2 2 2 0 0 1
NA18995 3 1 2 1 1 0 0
NA18997 3 2 2 1 1 1 0
NA18998 3 2 4 3 1 1 0
NA18999 3 3 2 3 1 0 0
NA19000 2 2 2 2 0 0 1
NA19003 3 2 2 3 1 1 0
NA19005 2 2 2 2 0 0 1
NA19007 3 2 2 2 1 0 0
NA19012 3 2 2 2 1 0 0
NA19093 2 2 2 2 0 0 1
NA19098 3 2 2 2 1 0 0
NA19099 2 2 2 2 0 0 1
NA19102 2 1 2 1 0 0 1
NA19116 2 2 2 2 0 0 1
NA19119 2 2 3 3 1 1 0
NA19131 2 3 2 3 0 0 1
NA19137 2 2 2 2 0 0 1
NA19141 3 2 2 2 1 0 0
NA19143 3 2 2 2 1 0 0
NA19144 3 2 2 2 1 0 0
NA19152 3 2 2 2 1 0 0
NA19153 3 2 2 2 1 0 0
NA19159 2 2 2 2 0 0 1
NA19160 3 2 2 2 1 0 0
NA19171 2 2 2 2 0 0 1
NA19172 2 2 2 2 0 0 1
NA19200 2 2 2 2 0 0 1
NA19201 3 2 2 2 1 0 0
NA19204 2 2 2 2 0 0 1
NA19206 2 2 2 2 0 0 1
NA19207 3 2 2 2 1 0 0
NA19209 2 1 2 1 0 0 1
NA19210 2 0 2 1 0 1 0
NA19222 2 2 2 2 0 0 1
NA19223 2 2 2 2 0 0 1
NA19238 2 2 2 2 0 0 1
NA19239 2 2 2 2 0 0 1
NA19240 3 2 2 2 1 0 0
#correct hits A:82
#correct hits B:139
#correctly genotyped:73
#samples :164
#MAE A:0.518292682927
#MAE B:0.15243902439
#SDMAE A:0.535024058903
#SDMAE B:0.35944591837
