# Supplementary material for: AMYCNE: Confident copy number assessment using whole genome sequencing data
Source: PLoS One. 2018 Mar 26;13(3):e0189710. doi: 10.1371/journal.pone.0189710 (PMC5868770; doi:10.1371/journal.pone.0189710)
Supplement: S1 Table — Measurements of the copy number of chromosome X, using AMYCNE, CNVnator and estimations based on raw coverage data. (XLSX) [file pone.0189710.s005.xlsx]

## Sheet: Sheet1
Copy number estimation of simulated mosaic aneploidy of chromosome X
CoverageX	Copy number X	percentage	AMYCNE prediction	CNVnator genotype	raw coverage
40	4	1	3.965	1.93691	4.026
30	3	1	2.982	1.94277	3.1055
28	2.8	0.8	2.785	1.94944	2.9158
26	2.6	0.6	2.589	1.9596	2.7242
24	2.4	0.4	2.392	1.97139	2.5303
22	2.2	0.2	2.196	1.97864	2.3345
21	2.1	0.1	2.097	1.98627	2.2358
20.5	2.05	0.05	2.048	1.99255	2.1862
20.25	2.025	0.025	2.024	1.99644	2.1614
20.1	2.01	0.01	2.009	1.99758	2.1465
20	2	0	1.999	2.00071	2.1366
18	1.8	0.2	1.927	1.934	1.9029
16	1.6	0.4	1.713	1.93326	1.7006
14	1.4	0.6	1.499	1.94968	1.4958
12	1.2	0.8	1.285	1.94169	1.289
11	1.1	0.9	1.178	1.89931	1.1848
10.5	1.05	0.95	1.124	0.938831	1.1324
10.25	1.025	0.975	1.097	0.933926	1.1062
10.1	1.01	0.99	1.081	0.939353	1.095
10	1	1	1.071	0.941708	1.0799
